# Supplementary material for: Seasonal spatial-temporal trends of vegetation recovery in burned areas across Africa
Source: PLoS One. 2025 Feb 3;20(2):e0316472. doi: 10.1371/journal.pone.0316472 (PMC11790127; doi:10.1371/journal.pone.0316472)
Supplement: S1 Table — (XLSX) [file pone.0316472.s001.xlsx]

## Sheet: Countries and territories 
ID	Countries/territories	DJF (%)		MAM (%)		JJA (%)		SON (%)
		Seasonally burned area	Total area burned	Seasonally burned area	Total area burned	Seasonally burned area	Total area burned	Seasonally burned area	Total area burned
1	Algeria	0.0115776	99.9884	0.317484	99.6825	80.3389	19.6611	36.0393	63.9607
2	Angola	0.491565	99.5084	22.5454	77.4546	92.0918	7.90819	51.6088	48.3912
3	Benin	66.9975	33.0025	4.11877	95.8812	0.0123166	99.9877	43.2652	56.7348
4	Botswana	2.6535	97.3465	7.15433	92.8457	46.8007	53.1993	76.2216	23.7784
5	Burkina Faso	54.3383	45.6617	4.85748	95.1425	0.0515639	99.9484	57.0028	42.9972
6	Burundi	0.290047	99.71	3.52792	96.4721	92.2291	7.7709	22.9492	77.0508
7	Cameroon	75.0006	24.9994	7.97464	92.0254	0.597238	99.4028	33.8346	66.1654
8	Canarias	0.198544	99.8015	1.63247	98.3675	92.687	7.31304	5.8019	94.1981
9	Central African Republic	87.028	12.972	5.24213	94.7579	0.019491	99.9805	27.0647	72.9353
10	Chad	57.127	42.873	15.6968	84.3032	1.755	98.245	66.9843	33.0157
11	Comoros	0	100	16.6286	83.3714	66.0254	33.9746	45.2886	54.7114
12	Congo	8.5429	91.4571	23.9222	76.0778	91.9993	8.00071	13.9281	86.0719
13	Congo DRC	13.7285	86.2715	33.7117	66.2883	82.3853	17.6147	19.5181	80.4819
14	Côte d'Ivoire	91.3044	8.69564	3.069	96.931	0.00029894	99.9997	9.41408	90.5859
15	Egypt	1.79706	98.2029	17.7637	82.2363	7.18582	92.8142	77.5212	22.4788
16	Equatorial Guinea	20.0304	79.9696	68.7571	31.2429	3.1927	96.8073	0.532117	99.4679
17	Eritrea	36.4393	63.5607	41.4498	58.5502	0.161498	99.8385	51.4116	48.5884
18	Eswatini	0.604092	99.3959	7.52925	92.4708	72.477	27.523	63.6379	36.3621
19	Ethiopia	81.5807	18.4193	53.5688	46.4312	1.65577	98.3442	34.9193	65.0807
20	Gabon	2.99867	97.0013	8.42929	91.5707	95.6133	4.38666	5.81604	94.184
21	Gambia	74.0272	25.9728	76.0058	23.9942	6.60678	93.3932	17.3375	82.6625
22	Ghana	77.4571	22.5429	2.00154	97.9985	0.0194415	99.9806	38.2677	61.7323
23	Guinea	74.0729	25.9271	37.4448	62.5552	0.04346	99.9565	23.507	76.493
24	Guinea-Bissau	73.2467	26.7533	76.1876	23.8124	1.56525	98.4347	6.10903	93.891
25	Kenya	42.582	57.418	28.2069	71.7931	21.8252	78.1748	25.5234	74.4766
26	Lesotho	0.343012	99.657	1.47464	98.5254	65.4138	34.5862	50.8746	49.1254
27	Liberia	72.6605	27.3395	23.6288	76.3712	0	100	2.34239	97.6576
28	Libya	3.16953	96.8305	10.5651	89.4349	70.8354	29.1646	9.60688	90.3931
29	Madagascar	0.379569	99.6204	21.5876	78.4124	60.4604	39.5396	67.3331	32.6669
30	Madeira	2.2287	97.7713	6.68611	93.3139	90.3145	9.68548	20.9748	79.0252
31	Malawi	0.206562	99.7934	7.39129	92.6087	70.8786	29.1214	60.4033	39.5967
32	Mali	46.1586	53.8414	24.8565	75.1435	2.03998	97.96	67.8043	32.1957
33	Mauritania	21.0497	78.9503	19.9056	80.0944	2.54399	97.456	74.5897	25.4103
34	Mayotte	0	100	0	100	56	44	44	56
35	Morocco	0	100	0.581784	99.4182	61.2494	38.7506	41.9234	58.0766
36	Mozambique	0.311919	99.6881	7.63126	92.3687	71.9726	28.0274	84.9965	15.0035
37	Namibia	1.85589	98.1441	5.00276	94.9972	51.9956	48.0044	85.6405	14.3595
38	Niger	19.6991	80.3009	13.5413	86.4587	0.911665	99.0883	80.0736	19.9264
39	Nigeria	78.5377	21.4623	4.57814	95.4219	0.216068	99.7839	21.851	78.149
40	Rwanda	8.66841	91.3316	3.85727	96.1427	89.403	10.597	29.7859	70.2141
41	Sao Tome and Principe	0	100	0	100	89.3023	10.6977	10.6977	89.3023
42	Senegal	55.1155	44.8845	36.4971	63.5029	2.96262	97.0374	63.6224	36.3776
43	Sierra Leone	87.548	12.452	30.0573	69.9427	0.00277364	99.9972	1.0207	98.9793
44	Somalia	66.63	33.37	27.7971	72.2029	5.76825	94.2317	8.82742	91.1726
45	South Africa	5.01875	94.9812	11.8414	88.1586	59.8821	40.1179	61.3168	38.6832
46	South Sudan	80.8523	19.1477	25.1853	74.8147	1.63718	98.3628	56.4825	43.5175
47	Sudan	40.6502	59.3498	22.945	77.055	0.623605	99.3764	79.4149	20.5851
48	Tanzania	2.19304	97.807	10.4934	89.5066	80.9535	19.0465	52.1756	47.8244
49	Togo	75.8298	24.1702	1.18996	98.81	0	100	28.6176	71.3824
50	Tunisia	0	100	0.0269912	99.973	65.7408	34.2592	40.1924	59.8076
51	Uganda	89.749	10.251	12.7874	87.2126	5.54384	94.4562	38.1565	61.8435
52	Zambia	0.114859	99.8851	16.4257	83.5743	85.6678	14.3322	61.7592	38.2408
53	Zimbabwe	0.191085	99.8089	5.40975	94.5903	61.3982	38.6018	89.0033	10.9967
