# Supplementary material for: Seasonal spatial-temporal trends of vegetation recovery in burned areas across Africa
Source: PLoS One. 2025 Feb 3;20(2):e0316472. doi: 10.1371/journal.pone.0316472 (PMC11790127; doi:10.1371/journal.pone.0316472)
Supplement: S2 Table — (XLSX) [file pone.0316472.s002.xlsx]

## Sheet: Countries and territories 
ID	Countries/territories	DJF (%)			MAM (%)			JJA (%)			SON (%)
		Increasing/ Significant (p < 0.05)	Decreasing/ Significant (p < 0.05)	Non-significant (p > 0.05)	Increasing/ Significant (p < 0.05)	Decreasing/ Significant (p < 0.05)	Non-significant (p > 0.05)	Increasing/ Significant (p < 0.05)	Decreasing/ Significant (p < 0.05)	Non-significant (p > 0.05)	Increasing/ Significant (p < 0.05)	Decreasing/ Significant (p < 0.05)	Non-significant (p > 0.05)
1	Algeria	45.9539	20.7975	33.2486	45.9372	16.8364	37.2264	16.5444	48.908	34.5476	48.5992	13.6937	37.707
2	Angola	24.686	11.5951	63.7189	33.7808	11.2915	54.9277	16.4029	25.9766	57.6205	26.0377	11.8067	62.1556
3	Benin	41.5928	12.2992	46.108	34.678	21.2456	44.0764	31.3716	4.34844	64.2799	10.7967	15.0036	74.1998
4	Botswana	54.8283	2.00798	43.1638	47.4327	3.00934	49.558	7.83847	47.9252	44.2364	42.9334	6.13967	50.927
5	Burkina Faso	50.9616	12.8002	36.2382	43.0036	18.1301	38.8662	23.4581	15.068	61.4738	13.6938	15.1826	71.1236
6	Burundi	9.98118	35.1821	54.8367	10.6726	15.6791	73.6483	6.81552	43.8847	49.2997	18.8187	12.4555	68.7258
7	Cameroon	61.3705	6.39251	32.237	54.3423	5.47785	40.1799	16.203	13.0364	70.7607	18.1884	10.6461	71.1655
8	Canarias	18.8727	20.8582	60.2691	17.3285	27.4983	55.1732	29.7926	21.2663	48.9411	16.2696	16.6336	67.0968
9	Central African Republic	62.867	2.18906	34.9439	68.1433	1.02908	30.8276	2.15776	35.9742	61.868	30.5011	1.57226	67.9266
10	Chad	44.5676	11.735	43.6974	48.0075	14.6245	37.368	12.9459	41.1528	45.9012	19.5848	14.0505	66.3646
11	Comoros	18.0633	12.879	69.0577	23.9974	20.15	55.8526	32.9964	23.4757	43.5279	17.1829	20.9325	61.8846
12	Congo	37.8187	1.04099	61.1403	42.7629	1.26192	55.9752	3.32518	26.319	70.3558	23.1263	1.68024	75.1935
13	Congo DRC	23.88	6.94958	69.1704	36.5028	5.5433	57.9539	12.9983	28.7517	58.2501	27.741	6.23666	66.0224
14	Côte d'Ivoire	55.0556	9.22929	35.7151	44.5285	11.3305	44.141	18.0148	4.81485	77.1703	19.0702	10.1921	70.7377
15	Egypt	25.1708	28.5965	46.2327	5.52348	30.2011	64.2754	24.6295	12.7983	62.5722	15.7357	21.6032	62.6612
16	Equatorial Guinea	4.9791	4.63702	90.3839	9.38807	3.87685	86.7351	4.48499	33.1053	62.4097	7.33561	4.33295	88.3314
17	Eritrea	44.2362	18.2861	37.4778	46.2355	20.6901	33.0744	4.93693	23.6135	71.4496	19.437	7.10183	73.4612
18	Eswatini	45.8218	8.9221	45.2561	47.8211	8.48703	43.6919	14.1046	27.0277	58.8677	35.4075	5.24981	59.3427
19	Ethiopia	35.6233	12.6825	51.6943	54.3459	9.7662	35.8879	16.0788	34.2502	49.671	24.0941	13.7824	62.1235
20	Gabon	46.8633	1.18671	51.9499	44.8106	0.626665	54.5627	2.71412	15.8108	81.4751	18.07	0.743243	81.1867
21	Gambia	38.419	12.4095	49.1714	45.6395	17.969	36.3915	5.28901	3.99291	90.7181	19.9994	7.77091	72.2297
22	Ghana	23.2708	14.2333	62.4959	25.6743	8.66507	65.6606	10.5033	11.9575	77.5393	11.2493	11.3558	77.3949
23	Guinea	23.2504	18.9482	57.8014	24.6568	15.5563	59.787	16.2603	3.16738	80.5723	24.5473	6.52002	68.9326
24	Guinea-Bissau	26.966	9.30085	63.7332	35.378	15.4201	49.2019	10.0076	3.37116	86.6212	32.1888	6.41562	61.3955
25	Kenya	12.2773	32.6369	55.0858	20.9019	16.1646	62.9336	29.1114	26.2023	44.6863	30.0135	23.6619	46.3245
26	Lesotho	4.23325	35.9116	59.8551	11.594	5.80634	82.5996	4.78766	62.907	32.3053	17.1599	8.98568	73.8544
27	Liberia	41.332	14.495	44.173	19.0213	7.10835	73.8704	7.78091	6.35461	85.8645	11.3718	4.06633	84.5619
28	Libya	33.317	17.4693	49.2138	17.9607	41.9656	40.0737	45.4545	25.3317	29.2138	31.769	24.9631	43.2678
29	Madagascar	6.2904	32.3364	61.3732	18.34	27.1396	54.5204	48.7361	6.6118	44.6521	9.77287	50.1661	40.061
30	Madeira	38.0337	12.7473	49.2189	40.4707	5.99875	53.5305	11.5393	36.18	52.2808	35.326	6.93605	57.738
31	Malawi	5.55532	18.3305	76.1141	12.1709	21.8547	65.9743	33.6406	10.0439	56.3155	12.6733	47.5303	39.7965
32	Mali	51.4103	8.82872	39.7609	52.5962	11.5356	35.8681	9.33866	20.837	69.8244	26.722	5.48197	67.796
33	Mauritania	53.525	8.24925	38.2258	61.9357	6.6744	31.3899	0.886223	37.8031	61.3107	40.6029	4.14011	55.257
34	Mayotte	0	24	76	20	16	64	36	4	60	0	44	56
35	Morocco	24.8228	29.4134	45.7638	20.1335	23.3826	56.4839	21.9107	37.6983	40.391	23.7164	26.0404	50.2432
36	Mozambique	10.8629	19.9747	69.1624	24.0344	20.85	55.1156	24.4125	10.0103	65.5771	9.70921	37.6913	52.5995
37	Namibia	45.4123	9.73214	44.8555	40.1537	23.2494	36.5969	18.9136	48.5747	32.5117	44.0448	14.4236	41.5317
38	Niger	50.4821	14.8233	34.6946	51.6821	13.1193	35.1986	3.4647	49.553	46.9823	48.6153	5.60476	45.7799
39	Nigeria	25.1856	28.3488	46.4656	28.2655	27.0862	44.6483	31.5595	10.6781	57.7624	11.5296	28.0536	60.4168
40	Rwanda	35.3386	15.1018	49.5596	37.8172	11.3211	50.8616	13.6049	48.0487	38.3464	32.9887	11.2306	55.7807
41	Sao Tome and Principe	0.465116	12.093	87.4419	30.2326	0.465116	69.3023	17.2093	1.86047	80.9302	2.7907	4.65116	92.5581
42	Senegal	33.8236	9.44835	56.728	40.0482	11.911	48.0408	4.20924	5.21493	90.5758	10.5713	5.77593	83.6528
43	Sierra Leone	13.6221	20.8737	65.5042	11.3292	21.2017	67.4691	11.6491	2.08347	86.2675	42.62	2.78428	54.5957
44	Somalia	4.23765	61.5681	34.1943	12.8656	25.031	62.1034	47.1088	7.06682	45.8244	5.01313	37.4936	57.4932
45	South Africa	42.4976	8.25593	49.2464	30.4965	10.4295	59.0739	23.1146	22.9661	53.9193	12.9878	18.6016	68.4106
46	South Sudan	61.8548	3.16019	34.985	72.1882	1.94253	25.8692	3.54056	65.7664	30.6931	33.9901	5.26603	60.7438
47	Sudan	54.3278	11.6682	34.0041	54.9251	12.5917	32.4832	5.1317	38.8352	56.0331	28.3848	4.31361	67.3016
48	Tanzania	22.0521	17.9681	59.9798	18.67	18.8452	62.4848	13.0467	33.1732	53.7802	46.3007	11.819	41.8804
49	Togo	25.9267	9.21224	64.861	35.6788	8.8259	55.4953	15.46	4.2693	80.2707	11.2649	8.22826	80.5068
50	Tunisia	38.3422	27.266	34.3917	28.6745	25.3963	45.9292	36.9731	21.5169	41.51	13.5103	31.2436	55.2461
51	Uganda	32.0649	7.0402	60.8949	32.7519	16.4223	50.8258	27.28	41.1616	31.5584	58.3731	5.68024	35.9467
52	Zambia	13.1311	13.1546	73.7143	33.4474	10.5392	56.0135	20.1336	19.0561	60.8103	20.7517	19.8343	59.4139
53	Zimbabwe	27.8492	7.97721	64.1736	28.1563	11.1621	60.6815	36.5042	8.2668	55.229	15.8746	31.0405	53.0849
