# Supplementary material for: Seasonal spatial-temporal trends of vegetation recovery in burned areas across Africa
Source: PLoS One. 2025 Feb 3;20(2):e0316472. doi: 10.1371/journal.pone.0316472 (PMC11790127; doi:10.1371/journal.pone.0316472)
Supplement: S3 Table — (XLSX) [file pone.0316472.s003.xlsx]

## Sheet: Countries and territories 
ID	Countries/territories	DJF (%)			MAM (%)			JJA (%)			SON (%)
		Increasing/ Significant (p < 0.05)	Decreasing/ Significant (p < 0.05)	Non-significant (p > 0.05)	Increasing/ Significant (p < 0.05)	Decreasing/ Significant (p < 0.05)	Non-significant (p > 0.05)	Increasing/ Significant (p < 0.05)	Decreasing/ Significant (p < 0.05)	Non-significant (p > 0.05)	Increasing/ Significant (p < 0.05)	Decreasing/ Significant (p < 0.05)	Non-significant (p > 0.05)
1	Algeria	51.2055	12.9123	35.8822	57.4333	9.73128	32.8354	55.192	11.4479	33.3601	53.3781	9.3864	37.2355
2	Angola	21.2991	12.4341	66.2668	39.1115	10.2321	50.6563	21.3785	17.7574	60.8641	21.609	12.607	65.784
3	Benin	37.9367	14.8869	47.1764	33.0471	23.0247	43.9282	1.55294	32.528	65.919	11.923	16.5011	71.5759
4	Botswana	47.666	3.97915	48.3548	37.9015	5.02154	57.0769	29.6752	13.2891	57.0357	40.3417	9.17486	50.4835
5	Burkina Faso	58.3219	4.98623	36.6919	43.5467	7.69094	48.7624	12.2438	17.4977	70.2585	12.0832	16.5723	71.3444
6	Burundi	10.5161	29.1446	60.3393	8.98727	16.0746	74.9381	44.1941	7.21987	48.5861	21.7568	12.3542	65.889
7	Cameroon	67.5713	4.21611	28.2126	58.4013	2.86415	38.7345	11.7707	14.1939	74.0353	19.6951	8.07481	72.2301
8	Canarias	18.8455	16.944	64.2105	17.1138	20.4754	62.4109	16.6044	28.0136	55.382	12.1222	22.0713	65.8065
9	Central African Republic	62.3271	1.93123	35.7417	69.3754	0.803931	29.8207	35.1794	2.0341	62.7865	30.3064	1.40534	68.2883
10	Chad	34.6873	16.3153	48.9974	36.9152	20.3663	42.7185	26.5983	27.6244	45.7773	15.9744	25.1107	58.9149
11	Comoros	18.7907	9.02326	72.186	23.2558	13.5814	63.1628	24.9302	24.4651	50.6047	21.2093	21.2093	57.5814
12	Congo	37.0412	1.11087	61.8479	47.3604	1.00756	51.632	27.1896	3.67475	69.1356	23.6131	1.93294	74.454
13	Congo DRC	25.0218	5.20398	69.7742	39.6045	3.96681	56.4287	28.4807	12.2073	59.3119	28.4687	5.40726	66.124
14	Côte d'Ivoire	54.8616	7.86508	37.2734	40.3347	10.7027	48.9626	3.39699	18.197	78.406	19.5696	9.6667	70.7637
16	Equatorial Guinea	4.78508	2.83861	92.3763	10.8678	2.18978	86.9424	30.0081	2.83861	67.1533	5.02839	3.56853	91.4031
17	Eritrea	35.0674	28.131	36.8015	31.7919	31.7919	36.4162	14.6435	5.20231	80.1541	20.4239	3.27553	76.3006
18	Eswatini	41.4916	10.5917	47.9167	55.3552	10.9976	33.6472	24.552	17.6354	57.8126	34.7627	7.47715	57.7602
19	Ethiopia	32.8805	11.7376	55.3819	53.939	9.45107	36.6099	26.8936	17.1749	55.9315	20.7709	15.9662	63.2629
20	Gabon	44.0565	1.53574	54.4078	43.1612	0.925083	55.9137	22.8656	1.69295	75.4414	20.6166	0.814206	78.5692
21	Gambia	43.7202	5.28822	50.9915	54.6734	10.2921	35.0345	6.15538	4.87597	88.9687	29.3553	6.16248	64.4822
22	Ghana	22.7729	12.2991	64.928	27.0166	5.54672	67.4367	13.7447	5.67203	80.5832	11.8467	8.04939	80.1039
23	Guinea	24.5085	16.1533	59.3382	25.3785	13.7051	60.9164	2.6777	16.6063	80.716	26.8616	5.23071	67.9077
24	Guinea-Bissau	25.045	8.95422	66.0007	33.7984	15.3987	50.8029	3.13307	9.89652	86.9704	32.1561	6.34283	61.5011
25	Kenya	13.1918	28.5817	58.2265	21.9526	17.3348	60.7126	28.5997	28.1678	43.2325	28.0169	25.5129	46.4702
26	Lesotho	4.83029	27.0608	68.1089	16.4864	5.91197	77.6016	61.8239	3.674	34.5021	13.26	7.6091	79.1309
27	Liberia	48.3978	6.77464	44.8276	19.9582	4.56287	75.4789	8.09822	6.60049	85.3013	12.8178	2.75165	84.4305
28	Libya	57.1839	14.6552	28.1609	31.6092	24.1379	44.2529	45.1149	27.8736	27.0115	56.0345	16.092	27.8736
29	Madagascar	7.81059	40.2615	51.928	15.8599	37.1112	47.0289	8.70099	55.1585	36.1405	11.7217	56.4864	31.7918
30	Madeira	37.495	13.04	49.4649	40.5866	4.79588	54.6175	36.7023	9.15577	54.1419	34.4431	5.39041	60.1665
31	Malawi	7.68401	9.53333	82.7827	20.8388	14.5703	64.591	15.6144	23.1151	61.2705	16.6978	32.7245	50.5777
32	Mali	32.3828	11.9788	55.6384	33.6097	15.9423	50.448	3.99031	19.2414	76.7683	8.90586	13.0507	78.0434
33	Mauritania	64.7059	9.01961	26.2745	73.9216	2.48366	23.5948	59.4118	0.392157	40.1961	72.4183	1.37255	26.2092
34	Mayotte	0	23.0769	76.9231	38.4615	7.69231	53.8462	7.69231	23.0769	69.2308	0	30.7692	69.2308
35	Morocco	29.7049	31.8157	38.4794	26.898	29.5171	43.5849	37.087	29.1634	33.7496	20.5106	36.7554	42.734
36	Mozambique	11.2438	20.7593	67.9969	26.7537	21.4802	51.7661	10.5977	23.4342	65.9681	7.82076	38.2006	53.9786
37	Namibia	27.6625	13.5127	58.8249	24.2231	35.4515	40.3254	30.4151	26.2564	43.3285	31.4253	20.7948	47.7799
38	Niger	59.0267	11.7739	29.1994	61.303	10.675	28.022	62.1664	2.35479	35.4788	60.1256	5.33752	34.5369
39	Nigeria	28.5989	18.9461	52.455	29.3832	15.4081	55.2087	3.71921	19.7093	76.5715	9.1114	18.6925	72.1962
40	Rwanda	29.3123	12.2135	58.4743	29.9511	8.19241	61.8564	46.9372	8.56821	44.4946	33.4085	4.32168	62.2698
41	Sao Tome and Principe	0	2.7027	97.2973	13.5135	2.7027	83.7838	0	8.10811	91.8919	2.7027	0	97.2973
42	Senegal	38.5371	4.39393	57.0689	33.9088	10.8212	55.27	2.9813	6.60086	90.4178	16.4683	4.46054	79.0711
43	Sierra Leone	16.4943	13.6527	69.853	12.6137	17.3395	70.0468	1.79377	13.2078	84.9984	51.9486	1.74781	46.3036
44	Somalia	2.9329	59.9839	37.0832	6.97067	21.7356	71.2937	2.75211	54.4194	42.8284	2.55123	38.0876	59.3612
45	South Africa	38.8578	13.4208	47.7214	38.0411	16.7618	45.1971	26.6631	26.7205	46.6164	19.5895	22.0945	58.316
46	South Sudan	61.4348	1.89811	36.6671	65.7162	1.16284	33.1209	60.636	1.94398	37.42	24.5476	2.21153	73.2409
47	Sudan	61.0595	9.76817	29.1723	62.2655	9.24274	28.4918	46.5424	2.42582	51.0318	22.9615	3.99465	73.0439
48	Tanzania	24.3117	13.9538	61.7345	20.2631	15.4267	64.3102	33.3791	9.96843	56.6525	48.084	9.27418	42.6418
49	Togo	20.6978	12.6015	66.7007	43.0428	5.50941	51.4478	4.13927	8.87345	86.9873	9.31493	8.15784	82.5272
50	Tunisia	19.4373	55.6269	24.9358	17.2261	51.54	31.234	13.5933	63.0898	23.3169	10.306	56.3771	33.3169
51	Uganda	38.5108	3.58758	57.9016	30.6631	15.8051	53.5318	35.5615	33.05	31.3885	59.5737	3.84614	36.5801
52	Zambia	13.7943	10.5899	75.6158	38.2147	8.65541	53.1299	19.2832	18.579	62.1378	20.0647	17.5435	62.3918
53	Zimbabwe	28.8975	9.11189	61.9907	33.9062	11.5182	54.5756	7.55846	38.2608	54.1808	13.6643	33.4845	52.8511
