# Supplementary material for: Seasonal spatial-temporal trends of vegetation recovery in burned areas across Africa
Source: PLoS One. 2025 Feb 3;20(2):e0316472. doi: 10.1371/journal.pone.0316472 (PMC11790127; doi:10.1371/journal.pone.0316472)
Supplement: S4 Table — (XLSX) [file pone.0316472.s004.xlsx]

## Sheet: Countries and territories 
ID	Countries/territories	DJF (%)			MAM (%)			JJA (%)			SON (%)
		Increasing/ Significant (p < 0.05)	Decreasing/ Significant (p < 0.05)	Non-significant (p > 0.05)	Increasing/ Significant (p < 0.05)	Decreasing/ Significant (p < 0.05)	Non-significant (p > 0.05)	Increasing/ Significant (p < 0.05)	Decreasing/ Significant (p < 0.05)	Non-significant (p > 0.05)	Increasing/ Significant (p < 0.05)	Decreasing/ Significant (p < 0.05)	Non-significant (p > 0.05)
1	1	18.61	4.40995	76.9801	32.3615	6.44157	61.197	16.9011	19.6318	63.467	34.1478	23.4571	42.3951
2	2	18.1804	3.98836	77.8312	14.3545	2.77748	82.868	13.788	14.7597	71.4522	20.9268	16.5523	62.5208
3	3	18.4561	4.00693	77.537	8.16802	1.55799	90.274	12.5674	12.0141	75.4185	14.1234	12.4306	73.4461
4	4	18.7958	3.90379	77.3004	5.23053	0.94323	93.8262	11.8737	10.3447	77.7816	9.95873	9.56904	80.4722
5	5	18.9146	3.74091	77.3444	3.57492	0.616307	95.8088	11.5113	9.12601	79.3627	7.22757	7.5676	85.2048
6	6	18.9407	3.46716	77.5922	2.4986	0.420216	97.0812	11.1771	8.25121	80.5717	5.35154	6.02521	88.6233
7	7	19.048	3.22108	77.7309	1.81557	0.293905	97.8905	11.0222	7.55976	81.418	4.00719	4.8839	91.1089
8	8	19.0998	2.97665	77.9235	1.33011	0.207159	98.4627	11.0705	7.00101	81.9284	3.03475	3.91156	93.0537
9	9	19.1779	2.68703	78.1351	0.987749	0.146088	98.8662	11.2082	6.48751	82.3043	2.36443	3.23834	94.3972
10	10	19.1132	2.42042	78.4664	0.736097	0.104469	99.1594	11.211	6.02684	82.7622	1.85927	2.69778	95.4429
11	11	19.0531	2.1629	78.784	0.602935	0.0670954	99.33	11.1557	5.58995	83.2543	1.48985	2.26452	96.2456
12	12	18.7646	1.89213	79.3432	0.502018	0.0425059	99.4555	10.9279	5.10781	83.9643	1.21625	1.92546	96.8583
13	13	18.5122	1.63957	79.8482	0.380019	0.029984	99.59	10.6041	4.58143	84.8145	1.05739	1.64029	97.3023
14	14	18.2899	1.37785	80.3322	0.224374	0.0195679	99.7561	10.0588	4.0817	85.8595	0.959339	1.3843	97.6564
16	15	18.1619	1.09781	80.7403	0.137843	0.0110321	99.8511	9.38171	3.52488	87.0934	0.882101	1.10644	98.0115
17	16	18.0413	0.841581	81.1171	0.0756423	0.00830368	99.9161	8.43866	2.98163	88.5797	0.834793	0.833762	98.3314
18	17	17.7542	0.590478	81.6553	0.0391337	0.00492328	99.9559	7.28702	2.44731	90.2657	0.798139	0.536006	98.6659
19	18	17.1601	0.393154	82.4467	0.0290386	0.00171623	99.9692	5.94214	1.95815	92.0997	0.691847	0.273499	99.0347
20	19	16.2114	0.253526	83.5351	0.0132684	0.000335908	99.9864	4.72555	1.53501	93.7394	0.583892	0.134699	99.2814
21	20	14.9259	0.185956	84.8881	0.00956106	0.000415698	99.99	3.73505	1.14026	95.1247	0.427615	0.0660961	99.5063
22	21	13.8554	0.281439	85.8632	0.00357951	0	99.9964	3.35266	1.13247	95.5149	0.117229	0.0349003	99.8479
23	22	9.41053	0.276986	90.3125	0.00232761	0	99.9977	4.12104	1.55834	94.3206	0.0826302	0.0290951	99.8883
24	23	7.4145	0.30474	92.2808	0	0	100	4.24117	1.59674	94.1621	0.0377777	0.010074	99.9521
25	24	6.25522	0.295215	93.4496	0	0	100	3.77653	1.5095	94.714	0.0111402	0.0055701	99.9833
26	25	4.97231	0.258462	94.7692	0	0	100	3.32308	1.40308	95.2738	0	0	100
27	26	3.90284	0.272926	95.8242	0	0	100	2.92031	1.55568	95.524	0	0	100
28	27	3.11111	0.190476	96.6984	0	0	100	2.28571	1.33333	96.381	0	0	100
29	28	2.57143	0	97.4286	0	0	100	2.28571	1	96.7143	0	0	100
30	29	0.675676	0	99.3243	0	0	100	3.71622	0.675676	95.6081	0	0	100
31	30	1.5625	0	98.4375	0	0	100	0.78125	0.78125	98.4375	0	0	100
32	31	0	0	100	0	0	100	0	0	100	0	0	100
33	32	0	0	100	0	0	100	0	0	100	0	0	100
34	33	0	0	100	0	0	100	0	0	100	0	0	100
35	34	0	0	100	0	0	100	0	0	100	0	0	100
36	35	0	0	100	0	0	100	0	0	100	0	0	100
